# Supplementary material for: Identification of miRNAs Affecting the Establishment of Brassica Alboglabra Seedling
Source: Front Plant Sci. 2016 Nov 22;7:1760. doi: 10.3389/fpls.2016.01760 (PMC5147431; doi:10.3389/fpls.2016.01760)
Supplement: Supplementary file 1 [file Table1.XLSX]

## Sheet: Table S1 all conserved miRNAs
Supplemental Table S1. Conserved Brassica alboglabra miRNAs in 2- and 9-day-old Brassica alboglabra seedlings.
Family members	miRNA family	Conserved miRNA	Number of 2-day-old seedling reads	Number of 9-day-old seedling reads
miRNA families with three members	MIR156	miR156a-5p	932225	999511
		miR156e-3p	139	0
		miR156f-3p	0	133
	MIR171	miR171a-3p	447	446
		miR171b	0	297
		miR171b-5p	294	0
	MIR390	miR390-3p	219	0
		miR390a-5p	8678	1666
		miR390b-3p	0	127
	MIR396	miR396a-5p	19	0
		miR396b-3p	65	536
		miR396b-5p	0	83
miRNA families with two members	MIR157	miR157a-3p	2429	4758
		miR157a-5p	126532	465483
	MIR158	miR158-3p	38333	25912
		miR158-5p	29838	23776
	MIR159	miR159a	783	970
		miR159b-3p	108	133
	MIR160	miR160a-3p	1172	350
		miR160a-5p	93	248
	MIR162	miR162a-3p	274	288
		miR162a-5p	62	36
	MIR165	miR165a-3p	6851	3358
		miR165a-5p	82	22
	MIR166	miR166a-3p	51639	76928
		miR166d-5p	738	424
	MIR167	miR167a-3p	464	232
		miR167a-5p	161063	191301
	MIR168	miR168a	50496	36304
		miR168a-3p	462	212
	MIR169	miR169a-5p	2035	1119
		miR169c-3p	1401	319
	MIR319	miR319a-3p	0	48
		miR319b-5p	308	1025
	MIR391	miR391-3p	41	61
		miR391-5p	1394	2411
	MIR394	miR394-3p	0	68
		miR394a	14	50
	MIR403	miR403-3p	762	1041
		miR403-5p	52	31
	MIR408	miR408-3p	111	577
		miR408-5p	9098	49912
	MIR824	miR824-3p	304	106
		miR824-5p	1986	945
	MIR858	miR858-3p	509	298
		miR858a	31	0
	MIR2111	miR2111-3p	0	35
		miR2111c	0	25
	MIR7504	miR7504h	48	0
		miR7504i	0	125
	MIR9558	miR9558-3p	155	46
		miR9558-5p	17	0
	MIR9563	miR9563a-3p	1924	1903
		miR9563b-5p	147	516
miRNA families with one member	MIR161	miR161	29	38
	MIR164	miR164a	1320	4159
	MIR172	miR172e-3p	0	21
	MIR393	miR393b-3p	14	17
	MIR395	miR395b	19	34
	MIR397	miR397a	1482	1311
	MIR398	miR398-5p	38	116
	MIR399	miR399b	26	0
	MIR400	miR400	148	222
	MIR415	miR415	683	940
	MIR482	miR482a	1755	1111
	MIR529	miR529	1051	616
	MIR774	miR774b-5p	348	356
	MIR812	miR812k	204	138
	MIR894	miR894	6425	8180
	MIR902	miR902j-3p	0	69
	MIR827	miR827a	181	56
	MIR828	miR828-3p	0	44
	MIR829	miR829-3p.1	62	47
	MIR838	miR838-5p	111	0
	MIR841	miR841b-3p	0	260
	MIR844	miR844-5p	0	308
	MIR845	miR845b-3p	74	93
	MIR855	miR855	22	0
	MIR857	miR857	87	181
	MIR860	miR860	43	69
	MIR1023	miR1023a-3p	493	246
	MIR1110	miR1110	1633	2040
	MIR1112	miR1112-3p	0	205
	MIR1118	miR1118	204	95
	MIR1134	miR1134	50	88
	MIR1144	miR1144a.2	0	43
	MIR1171	miR1171	885	350
	MIR1221	miR1221-5p	656	0
	MIR1507	miR1507b	0	103
	MIR1512	miR1512b	0	67
	MIR1520	miR1520g	4942	6077
	MIR1531	miR1531-3p	111	214
	MIR1858	miR1858a	0	157
	MIR1861	miR1861a	259	812
	MIR1862	miR1862f	0	33
	MIR1863	miR1863	115	103
	MIR1877	miR1877	16	0
	MIR1885	miR1885b	963	4441
	MIR2079	miR2079	277	0
	MIR2083	miR2083-3p	236	426
	MIR2118	miR2118-5p	13182	11608
	MIR2199	miR2199	9086	7992
	MIR2275	miR2275c	0	38
	MIR2592	miR2592bi	67	76
	MIR2613	miR2613	34	0
	MIR2629	miR2629h	58	0
	MIR2654	miR2654	223	349
	MIR2916	miR2916	2828	5415
	MIR3520	miR3520-5p	117	55
	MIR3630	miR3630-5p	188	95
	MIR3711	miR3711	391	178
	MIR3712	miR3712	475	978
	MIR3946	miR3946	16420	28171
	MIR4244	miR4244	0	108
	MIR4249	miR4249	72	186
	MIR4343	miR4343a	975	0
	MIR4348	miR4348a	822	725
	MIR4372	miR4372a	75	67
	MIR4378	miR4378a	203	173
	MIR4392	miR4392	0	104
	MIR4400	miR4400	0	40
	MIR4405	miR4405	303	202
	MIR4414	miR4414a-5p	0	133
	MIR4995	miR4995	0	48
	MIR5021	miR5021	43	76
	MIR5040	miR5040	12	0
	MIR5054	miR5054	2250	2120
	MIR5062	miR5062-5p	25	0
	MIR5066	miR5066	1557	0
	MIR5071	miR5071	0	417
	MIR5072	miR5072	161	192
	MIR5077	miR5077	1511	2221
	MIR5079	miR5079a	137	143
	MIR5083	miR5083	22	0
	MIR5139	miR5139	519	353
	MIR5143	miR5143a	226	139
	MIR5153	miR5153	66	108
	MIR5174	miR5174d-3p	144	0
	MIR5175	miR5175a	44	0
	MIR5215	miR5215	0	1924
	MIR5223	miR5223	71	67
	MIR5227	miR5227	2708	1421
	MIR5234	miR5234	148	0
	MIR5238	miR5238	40	0
	MIR5242	miR5242	0	3803
	MIR5255	miR5255	0	1311
	MIR5290	miR5290	1014	0
	MIR5291	miR5291a	44	0
	MIR5293	miR5293	7037	4567
	MIR5298	miR5298a	240	514
	MIR5368	miR5368	0	196
	MIR5369	miR5369	237	0
	MIR5380	miR5380c	10435	2662
	MIR5485	miR5485	438	407
	MIR5490	miR5490	5917	5465
	MIR5492	miR5492	0	643
	MIR5499	miR5499	512	0
	MIR5521	miR5521	0	54
	MIR5523	miR5523	42	163
	MIR5524	miR5524	414	258
	MIR5537	miR5537	388	2036
	MIR5538	miR5538	0	68
	MIR5544	miR5544	48	0
	MIR5573	miR5573	256	185
	MIR5633	miR5633	0	29
	MIR5654	miR5654a	1703	2291
	MIR5655	miR5655	5	0
	MIR5658	miR5658	0	634
	MIR5672	miR5672	128	196
	MIR5674	miR5674a	0	62
	MIR5711	miR5711	15	71
	MIR5716	miR5716	813	772
	MIR5718	miR5718	0	33
	MIR5719	miR5719	0	35
	MIR5720	miR5720	0	78
	MIR5721	miR5721	51	29
	MIR5748	miR5748	18	0
	MIR5750	miR5750	185	0
	MIR5766	miR5766	0	212
	MIR5769	miR5769	0	32
	MIR5808	miR5808	536	0
	MIR5813	miR5813	3409	9897
	MIR5820	miR5820	0	208
	MIR6021	miR6021	0	59
	MIR6028	miR6028	42	19
	MIR6029	miR6029	10	0
	MIR6030	miR6030	22	0
	MIR6031	miR6031	917	609
	MIR6032	miR6032	31	16
	MIR6034	miR6034	273	247
	MIR6035	miR6035	61	274
	MIR6140	miR6140b	0	63
	MIR6150	miR6150	133	509
	MIR6161	miR6161d	18	0
	MIR6170	miR6170	97	0
	MIR6204	miR6204	41	0
	MIR6205	miR6205	0	14
	MIR6252	miR6252	21	23
	MIR6262	miR6262	853	1784
	MIR6269	miR6269	214	590
	MIR6284	miR6284	69	165
	MIR6286	miR6286	24	20
	MIR6295	miR6295	0	67
	MIR6300	miR6300	5034	3465
	MIR6426	miR6426a	60	0
	MIR6449	miR6449	133	0
	MIR6478	miR6478	469	285
	MIR6483	miR6483	47	139
	MIR7488	miR7488	674	1109
	MIR7494	miR7494b	102	54
	MIR7545	miR7545	41	0
	MIR7696	miR7696a-3p	0	3446
	MIR7717	miR7717b-3p	9	0
	MIR7739	miR7739-5p	260	0
	MIR7784	miR7784a-3p	42	0
	MIR7812	miR7812	0	72
	MIR7817	miR7817a	0	46
	MIR8000	miR8000	104	66
	MIR8019	miR8019-3p	195	187
	MIR8045	miR8045	0	49
	MIR8143	miR8143	2403	875
	MIR8145	miR8145	1253	1092
	MIR8151	miR8151	4493	3272
	MIR8154	miR8154	88	832
	MIR8155	miR8155	53	72
	MIR8167	miR8167a	12582	11531
	MIR8175	miR8175	5192	5142
	MIR8561	miR8561.1	1960	4112
	MIR8633	miR8633	307	108
	MIR8634	miR8634	97	77
	MIR8683	miR8683	25	0
	MIR8688	miR8688	0	38
	MIR8692	miR8692	596	592
	MIR8705	miR8705	0	20
	MIR8708	miR8708	212	0
	MIR8717	miR8717	235	0
	MIR8732	miR8732	64	44
	MIR8742	miR8742a	16	40
	MIR8751	miR8751a	15	23
	MIR9408	miR9408	6	0
	MIR9409	miR9409	366	523
	MIR9410	miR9410	3173	5686
	MIR9411	miR9411	802	2175
	MIR9479	miR9479-3p	18	0
	MIR9484	miR9484	0	88
	MIR9552	miR9552b-3p	1320	1887
	MIR9562	miR9562-3p	0	20
	MIR9662	miR9662a-3p	526	509
	MIR9667	miR9667-5p	0	12
	MIR9670	miR9670-3p	15	0
	MIR9722	miR9722	95	39
	MIR9741	miR9741	156	0
	MIR9748	miR9748	1576	1272
	MIR9863	miR9863a-3p	951	519
