# Supplementary material for: Identification of miRNAs Affecting the Establishment of Brassica Alboglabra Seedling
Source: Front Plant Sci. 2016 Nov 22;7:1760. doi: 10.3389/fpls.2016.01760 (PMC5147431; doi:10.3389/fpls.2016.01760)
Supplement: Supplementary file 2 [file Table2.XLSX]

## Sheet: Supplementary table S2
Supplementary Table S2. Novel Brassica alboglabra miRNAs in 2- and 9-day-old Brassica alboglabra seedlings.
No.	Novel miRNA name	Number of 2-day-old seedling reads	Number of 9-day-old seedling reads
1	novel_mir_177	5504	6057
2	novel_mir_144	811	0
3	novel_mir_94	501	255
4	novel_mir_71	372	0
5	novel_mir_147	325	932
6	novel_mir_198	217	0
7	novel_mir_30	147	274
8	novel_mir_153	128	196
9	novel_mir_127	123	0
10	novel_mir_109	118	104
11	novel_mir_160	117	112
12	novel_mir_100	109	37
13	novel_mir_184	102	78
14	novel_mir_83	101	0
15	novel_mir_179	95	0
16	novel_mir_9	87	0
17	novel_mir_59	82	41
18	novel_mir_24	80	42
19	novel_mir_72	80	0
20	novel_mir_115	70	70
21	novel_mir_180	68	0
22	novel_mir_140	59	0
23	novel_mir_130	51	0
24	novel_mir_152	50	0
25	novel_mir_47	46	0
26	novel_mir_126	45	49
27	novel_mir_68	45	0
28	novel_mir_187	44	47
29	novel_mir_57	39	60
30	novel_mir_12	37	0
31	novel_mir_21	36	0
32	novel_mir_29	32	0
33	novel_mir_141	30	16
34	novel_mir_176	30	0
35	novel_mir_119	29	13
36	novel_mir_134	27	20
37	novel_mir_11	24	21
38	novel_mir_2	23	106
39	novel_mir_8	23	35
40	novel_mir_166	23	17
41	novel_mir_43	23	17
42	novel_mir_123	23	0
43	novel_mir_143	23	0
44	novel_mir_56	23	0
45	novel_mir_62	23	0
46	novel_mir_31	22	0
47	novel_mir_90	22	0
48	novel_mir_139	21	25
49	novel_mir_46	21	0
50	novel_mir_158	20	27
51	novel_mir_13	20	17
52	novel_mir_10	20	16
53	novel_mir_20	19	13
54	novel_mir_26	19	0
55	novel_mir_95	19	0
56	novel_mir_19	18	20
57	novel_mir_106	18	0
58	novel_mir_155	18	0
59	novel_mir_67	17	25
60	novel_mir_188	17	22
61	novel_mir_111	17	19
62	novel_mir_25	17	9
63	novel_mir_4	17	0
64	novel_mir_98	17	0
65	novel_mir_101	16	20
66	novel_mir_103	16	0
67	novel_mir_118	16	0
68	novel_mir_69	15	21
69	novel_mir_45	15	20
70	novel_mir_190	15	11
71	novel_mir_33	15	0
72	novel_mir_52	15	0
73	novel_mir_73	15	0
74	novel_mir_174	14	8
75	novel_mir_3	14	0
76	novel_mir_32	14	0
77	novel_mir_6	14	0
78	novel_mir_65	14	0
79	novel_mir_159	13	24
80	novel_mir_35	13	13
81	novel_mir_38	13	11
82	novel_mir_164	13	0
83	novel_mir_41	13	0
84	novel_mir_53	13	0
85	novel_mir_82	13	0
86	novel_mir_85	13	0
87	novel_mir_55	12	31
88	novel_mir_185	12	10
89	novel_mir_112	12	8
90	novel_mir_81	12	7
91	novel_mir_129	12	0
92	novel_mir_186	12	0
93	novel_mir_86	12	0
94	novel_mir_117	11	78
95	novel_mir_138	11	12
96	novel_mir_136	11	0
97	novel_mir_137	11	0
98	novel_mir_150	11	0
99	novel_mir_151	11	0
100	novel_mir_173	11	0
101	novel_mir_182	11	0
102	novel_mir_189	11	0
103	novel_mir_39	11	0
104	novel_mir_40	11	0
105	novel_mir_50	11	0
106	novel_mir_76	11	0
107	novel_mir_89	11	0
108	novel_mir_99	10	37
109	novel_mir_171	10	16
110	novel_mir_133	10	15
111	novel_mir_37	10	12
112	novel_mir_110	10	0
113	novel_mir_113	10	0
114	novel_mir_114	10	0
115	novel_mir_116	10	0
116	novel_mir_132	10	0
117	novel_mir_145	10	0
118	novel_mir_156	10	0
119	novel_mir_163	10	0
120	novel_mir_167	10	0
121	novel_mir_194	10	0
122	novel_mir_199	10	0
123	novel_mir_200	10	0
124	novel_mir_23	10	0
125	novel_mir_44	10	0
126	novel_mir_5	10	0
127	novel_mir_88	10	0
128	novel_mir_92	9	25
129	novel_mir_14	9	13
130	novel_mir_64	9	10
131	novel_mir_121	9	0
132	novel_mir_122	9	0
133	novel_mir_125	9	0
134	novel_mir_131	9	0
135	novel_mir_148	9	0
136	novel_mir_149	9	0
137	novel_mir_165	9	0
138	novel_mir_170	9	0
139	novel_mir_17	9	0
140	novel_mir_18	9	0
141	novel_mir_27	9	0
142	novel_mir_51	9	0
143	novel_mir_61	9	0
144	novel_mir_66	9	0
145	novel_mir_70	9	0
146	novel_mir_96	9	0
147	novel_mir_102	8	11
148	novel_mir_28	8	5
149	novel_mir_107	8	0
150	novel_mir_120	8	0
151	novel_mir_157	8	0
152	novel_mir_175	8	0
153	novel_mir_191	8	0
154	novel_mir_195	8	0
155	novel_mir_22	8	0
156	novel_mir_48	8	0
157	novel_mir_49	8	0
158	novel_mir_58	8	0
159	novel_mir_7	8	0
160	novel_mir_84	8	0
161	novel_mir_87	8	0
162	novel_mir_97	8	0
163	novel_mir_36	7	16
164	novel_mir_15	7	13
165	novel_mir_135	7	0
166	novel_mir_162	7	0
167	novel_mir_197	7	0
168	novel_mir_63	7	0
169	novel_mir_75	7	0
170	novel_mir_78	7	0
171	novel_mir_79	7	0
172	novel_mir_34	6	28
173	novel_mir_124	6	8
174	novel_mir_142	6	7
175	novel_mir_146	6	7
176	novel_mir_54	6	7
177	novel_mir_16	6	6
178	novel_mir_104	6	0
179	novel_mir_108	6	0
180	novel_mir_161	6	0
181	novel_mir_168	6	0
182	novel_mir_172	6	0
183	novel_mir_178	6	0
184	novel_mir_192	6	0
185	novel_mir_74	6	0
186	novel_mir_77	5	17
187	novel_mir_105	5	0
188	novel_mir_128	5	0
189	novel_mir_1	5	0
190	novel_mir_154	5	0
191	novel_mir_169	5	0
192	novel_mir_181	5	0
193	novel_mir_183	5	0
194	novel_mir_193	5	0
195	novel_mir_196	5	0
196	novel_mir_42	5	0
197	novel_mir_60	5	0
198	novel_mir_80	5	0
199	novel_mir_91	5	0
200	novel_mir_343	0	378
201	novel_mir_304	0	311
202	novel_mir_210	0	287
203	novel_mir_300	0	222
204	novel_mir_259	0	164
205	novel_mir_254	0	124
206	novel_mir_331	0	111
207	novel_mir_248	0	106
208	novel_mir_246	0	99
209	novel_mir_313	0	90
210	novel_mir_236	0	84
211	novel_mir_291	0	81
212	novel_mir_250	0	80
213	novel_mir_218	0	71
214	novel_mir_222	0	45
215	novel_mir_230	0	42
216	novel_mir_330	0	41
217	novel_mir_288	0	36
218	novel_mir_329	0	35
219	novel_mir_274	0	33
220	novel_mir_275	0	32
221	novel_mir_311	0	32
222	novel_mir_289	0	27
223	novel_mir_281	0	26
224	novel_mir_273	0	25
225	novel_mir_206	0	23
226	novel_mir_268	0	23
227	novel_mir_298	0	23
228	novel_mir_241	0	22
229	novel_mir_282	0	21
230	novel_mir_337	0	21
231	novel_mir_242	0	20
232	novel_mir_303	0	20
233	novel_mir_336	0	20
234	novel_mir_203	0	19
235	novel_mir_221	0	19
236	novel_mir_262	0	19
237	novel_mir_306	0	19
238	novel_mir_234	0	18
239	novel_mir_280	0	17
240	novel_mir_320	0	17
241	novel_mir_341	0	17
242	novel_mir_238	0	16
243	novel_mir_227	0	15
244	novel_mir_251	0	15
245	novel_mir_314	0	15
246	novel_mir_334	0	15
247	novel_mir_224	0	14
248	novel_mir_284	0	14
249	novel_mir_294	0	14
250	novel_mir_322	0	14
251	novel_mir_235	0	13
252	novel_mir_244	0	13
253	novel_mir_253	0	13
254	novel_mir_286	0	13
255	novel_mir_339	0	13
256	novel_mir_212	0	12
257	novel_mir_213	0	12
258	novel_mir_223	0	12
259	novel_mir_266	0	12
260	novel_mir_278	0	12
261	novel_mir_327	0	12
262	novel_mir_335	0	12
263	novel_mir_340	0	12
264	novel_mir_240	0	11
265	novel_mir_245	0	11
266	novel_mir_292	0	11
267	novel_mir_296	0	11
268	novel_mir_318	0	11
269	novel_mir_211	0	10
270	novel_mir_216	0	10
271	novel_mir_217	0	10
272	novel_mir_226	0	10
273	novel_mir_272	0	10
274	novel_mir_293	0	10
275	novel_mir_305	0	10
276	novel_mir_315	0	10
277	novel_mir_326	0	10
278	novel_mir_344	0	10
279	novel_mir_207	0	9
280	novel_mir_209	0	9
281	novel_mir_214	0	9
282	novel_mir_225	0	9
283	novel_mir_228	0	9
284	novel_mir_239	0	9
285	novel_mir_252	0	9
286	novel_mir_255	0	9
287	novel_mir_258	0	9
288	novel_mir_261	0	9
289	novel_mir_264	0	9
290	novel_mir_279	0	9
291	novel_mir_290	0	9
292	novel_mir_309	0	9
293	novel_mir_321	0	9
294	novel_mir_328	0	9
295	novel_mir_332	0	9
296	novel_mir_229	0	8
297	novel_mir_260	0	8
298	novel_mir_270	0	8
299	novel_mir_271	0	8
300	novel_mir_295	0	8
301	novel_mir_299	0	8
302	novel_mir_302	0	8
303	novel_mir_312	0	8
304	novel_mir_333	0	8
305	novel_mir_219	0	7
306	novel_mir_220	0	7
307	novel_mir_232	0	7
308	novel_mir_237	0	7
309	novel_mir_247	0	7
310	novel_mir_265	0	7
311	novel_mir_267	0	7
312	novel_mir_269	0	7
313	novel_mir_277	0	7
314	novel_mir_319	0	7
315	novel_mir_325	0	7
316	novel_mir_204	0	6
317	novel_mir_215	0	6
318	novel_mir_249	0	6
319	novel_mir_257	0	6
320	novel_mir_263	0	6
321	novel_mir_283	0	6
322	novel_mir_285	0	6
323	novel_mir_297	0	6
324	novel_mir_301	0	6
325	novel_mir_308	0	6
326	novel_mir_310	0	6
327	novel_mir_316	0	6
328	novel_mir_323	0	6
329	novel_mir_324	0	6
330	novel_mir_201	0	5
331	novel_mir_202	0	5
332	novel_mir_205	0	5
333	novel_mir_208	0	5
334	novel_mir_231	0	5
335	novel_mir_233	0	5
336	novel_mir_243	0	5
337	novel_mir_256	0	5
338	novel_mir_276	0	5
339	novel_mir_287	0	5
340	novel_mir_307	0	5
341	novel_mir_317	0	5
342	novel_mir_338	0	5
343	novel_mir_342	0	5
