# Supplementary material for: Identification of miRNAs Affecting the Establishment of Brassica Alboglabra Seedling
Source: Front Plant Sci. 2016 Nov 22;7:1760. doi: 10.3389/fpls.2016.01760 (PMC5147431; doi:10.3389/fpls.2016.01760)
Supplement: Supplementary file 3 [file Table3.XLSX]

## Sheet: Dif expressed known miRNAs
Supplementary Tables S3. Differentially expressed known miRNAs in 2- and 9-day-old Brassica alboglabra seedlings.
Category	No.	miR_name	log2 Ratio(9 day/2 day) normalized	p-value	q-value (Storey et al. 2003)
Category 1. 50 known miRNAs miRNAs expressed only in 2-day-old seedlings	1	miR9408	-3.97004	0.0101039	0.000483994
	2	miR7717b-3p	-4.555	0.00109037	5.44e-05
	3	miR6029	-4.707	0.000529877	2.7e-05
	4	miR5040	-4.97004	0.000128431	6.76e-06
	5	miR9670-3p	-5.29197	1.62e-05	8.85e-07
	6	miR1877	-5.38507	8.25e-06	4.62e-07
	7	miR9558-5p	-5.47254	4.22e-06	2.37e-07
	8	miR5748	-5.555	2.17e-06	1.23e-07
	9	miR6161d	-5.555	2.17e-06	1.23e-07
	10	miR9479-3p	-5.555	2.17e-06	1.23e-07
	11	miR396a-5p	-5.633	1.12e-06	6.62e-08
	12	miR5083	-5.84451	1.61e-07	9.81e-09
	13	miR6030	-5.84451	1.61e-07	9.81e-09
	14	miR855	-5.84451	1.61e-07	9.81e-09
	15	miR5062-5p	-6.02893	2.39e-08	1.51e-09
	16	miR8683	-6.02893	2.39e-08	1.51e-09
	17	miR399b	-6.08551	1.28e-08	8.29e-10
	18	miR858a	-6.33927	5.92e-10	4.01e-11
	19	miR2613	-6.47254	9.78e-11	6.89e-12
	20	miR5238	-6.707	2.9e-12	2.15e-13
	21	miR6204	-6.74263	1.63e-12	1.23e-13
	22	miR7545	-6.74263	1.63e-12	1.23e-13
	23	miR7784a-3p	-6.77739	9.16e-13	7.06e-14
	24	miR5175a	-6.84451	2.93e-13	2.29e-14
	25	miR5291a	-6.84451	2.93e-13	2.29e-14
	26	miR5544	-6.97004	3.08e-14	2.5e-15
	27	miR7504h	-6.97004	3.08e-14	2.5e-15
	28	miR2629h	-7.24306	1.29e-16	1.15e-17
	29	miR6426a	-7.29197	4.4e-17	3.97e-18
	30	miR6170	-7.98499	3.25e-25	3.5e-26
	31	miR838-5p	-8.17949	4.22e-28	4.88e-29
	32	miR6449	-8.44036	1.78e-32	2.17e-33
	33	miR156e-3p	-8.50402	1.22e-33	1.51e-34
	34	miR5174d-3p	-8.555	1.34e-34	1.69e-35
	35	miR5234	-8.59453	2.31e-35	3.03e-36
	36	miR9741	-8.67048	7.12e-37	9.71e-38
	37	miR5750	-8.91646	3.33e-42	5.21e-43
	38	miR8708	-9.113	5.52e-47	9.17e-48
	39	miR390-3p	-9.15986	3.37e-48	5.69e-49
	40	miR8717	-9.26159	6.14e-51	1.07e-51
	41	miR5369	-9.27382	2.81e-51	4.98e-52
	42	miR7739-5p	-9.40744	3.97e-55	7.55e-56
	43	miR2079	-9.49882	6.45e-58	1.27e-58
	44	miR171b-5p	-9.58475	1.16e-60	2.41e-61
	45	miR5499	-10.3851	5.91e-93	1.53e-93
	46	miR5808	-10.4512	2.97e-96	8.32e-97
	47	miR1221-5p	-10.7426	3.54e-112	1.02e-112
	48	miR4343a	-11.3143	5.31e-151	1.82e-151
	49	miR5290	-11.3709	1.78e-155	6.77e-156
	50	miR5066	-11.9896	2.05e-213	1.15e-213
Category 2. 56 known miRNAs expressed only in 9-day-old seedlings	1	miR5242	12.5078	0	0
	2	miR7696a-3p	12.3656	0	0
	3	miR5215	11.5248	3.84e-219	2.4e-219
	4	miR5255	10.9714	1.85e-164	7.27e-165
	5	miR5492	9.9436	1.89e-95	5.17e-96
	6	miR5658	9.92326	2.06e-94	5.48e-95
	7	miR5071	9.31883	4.62e-68	1.02e-68
	8	miR844-5p	8.88171	1.55e-53	2.85e-54
	9	miR171b	8.82924	5.27e-52	9.5e-53
	10	miR841b-3p	8.63729	9.45e-47	1.55e-47
	11	miR5766	8.34285	1.16e-39	1.76e-40
	12	miR5820	8.31536	4.69e-39	6.83e-40
	13	miR1112-3p	8.29441	1.34e-38	1.93e-39
	14	miR5368	8.22964	3.22e-37	4.44e-38
	15	miR1858a	7.90955	4.6e-31	5.43e-32
	16	miR156f-3p	7.67021	4.13e-27	4.62e-28
	17	miR4414a-5p	7.67021	4.13e-27	4.62e-28
	18	miR390b-3p	7.60361	4.24e-26	4.69e-27
	19	miR7504i	7.58071	9.26e-26	1.01e-26
	20	miR4244	7.36981	7.92e-23	8.1e-24
	21	miR4392	7.31536	4e-22	3.99e-23
	22	miR1507b	7.30143	6.01e-22	5.92e-23
	23	miR9484	7.07436	2.97e-19	2.84e-20
	24	miR396b-5p	6.98996	2.45e-18	2.33e-19
	25	miR5720	6.90033	2.08e-17	1.9e-18
	26	miR7812	6.78485	2.79e-16	2.48e-17
	27	miR902j-3p	6.72345	1.04e-15	9.14e-17
	28	miR394-3p	6.70239	1.62e-15	1.4e-16
	29	miR5538	6.70239	1.62e-15	1.4e-16
	30	miR1512b	6.68101	2.51e-15	2.14e-16
	31	miR6295	6.68101	2.51e-15	2.14e-16
	32	miR6140b	6.59221	1.49e-14	1.24e-15
	33	miR5674a	6.56912	2.33e-14	1.92e-15
	34	miR6021	6.49757	8.99e-14	7.19e-15
	35	miR5521	6.36981	8.78e-13	6.82e-14
	36	miR8045	6.22964	8.9e-12	6.57e-13
	37	miR319a-3p	6.19989	1.42e-11	1.03e-12
	38	miR4995	6.19989	1.42e-11	1.03e-12
	39	miR7817a	6.13849	3.64e-11	2.63e-12
	40	miR828-3p	6.07436	9.38e-11	6.65e-12
	41	miR1144a.2	6.04119	1.51e-10	1.05e-11
	42	miR4400	5.93685	6.37e-10	4.29e-11
	43	miR2275c	5.86285	1.68e-09	1.11e-10
	44	miR8688	5.86285	1.68e-09	1.11e-10
	45	miR2111-3p	5.74421	7.29e-09	4.76e-10
	46	miR5719	5.74421	7.29e-09	4.76e-10
	47	miR1862f	5.65932	1.96e-08	1.26e-09
	48	miR5718	5.65932	1.96e-08	1.26e-09
	49	miR5769	5.61493	3.23e-08	2.03e-09
	50	miR5633	5.47291	1.46e-07	9.07e-09
	51	miR2111c	5.25878	1.13e-06	6.62e-08
	52	miR172e-3p	5.00724	9.1e-06	5.04e-07
	53	miR8705	4.93685	1.55e-05	8.47e-07
	54	miR9562-3p	4.93685	1.55e-05	8.47e-07
	55	miR6205	4.42228	0.000398199	2.05e-05
	56	miR9667-5p	4.19989	0.00121199	5.99e-05
Category 3. 41 known miRNAs up-regulated in 9-day-old seedlings than those in 2-day-old seedlings	1	miR8154	2.85593	2.33e-118	6.87e-119
	2	miR396b-3p	2.65865	1.6e-71	3.62e-72
	3	miR408-5p	2.07069	0	0
	4	miR5537	2.00653	1.01e-190	4.9e-191
	5	miR408-3p	1.99294	6.28e-55	1.17e-55
	6	miR5711	1.85778	1.74e-07	1.06e-08
	7	miR1885b	1.8202	0	0
	8	miR6035	1.78222	1.93e-23	1.99e-24
	9	miR5523	1.57134	1.97e-12	1.47e-13
	10	miR6150	1.55116	7.17e-35	9.19e-36
	11	miR157a-5p	1.49415	0	0
	12	miR394a	1.45143	0.000237425	1.24e-05
	13	miR9563b-5p	1.42648	2.15e-31	2.57e-32
	14	miR319b-5p	1.34955	6.75e-56	1.3e-56
	15	miR164a	1.27062	1.19e-201	6.32e-202
	16	miR1861a	1.26345	1.73e-40	2.66e-41
	17	miR398-5p	1.22498	8.92e-07	5.3e-08
	18	miR6483	1.17928	1.79e-07	1.08e-08
	19	miR5813	1.15257	0	0
	20	miR6269	1.07803	1.45e-23	1.51e-24
	21	miR9411	1.05427	2.04e-79	4.93e-80
	22	miR160a-5p	1.02996	4.13e-10	2.83e-11
	23	miR4249	0.984159	1.87e-07	1.12e-08
	24	miR8742a	0.936853	0.0203495	0.000966072
	25	miR6284	0.872723	9.07e-06	5.04e-07
	26	miR5298a	0.713659	4.54e-11	3.27e-12
	27	miR8561.1	0.683912	4.49e-72	1.04e-72
	28	miR6262	0.679423	6.9e-32	8.33e-33
	29	miR857	0.671828	0.00021123	1.11e-05
	30	miR3712	0.656832	3.07e-17	2.79e-18
	31	miR157a-3p	0.584918	2.22e-63	4.73e-64
	32	miR1531-3p	0.561976	0.000592859	3e-05
	33	miR2916	0.552104	5.7e-65	1.24e-65
	34	miR2083-3p	0.466992	4.24e-05	2.28e-06
	35	miR9410	0.456492	1.1e-48	1.89e-49
	36	miR391-5p	0.405326	1.25e-17	1.16e-18
	37	miR3946	0.393682	8.32e-180	3.54e-180
	38	miR7488	0.333364	1.39e-06	8.06e-08
	39	miR166a-3p	0.189973	3.35e-126	1.05e-126
	40	miR5077	0.170631	0.000321629	1.66e-05
	41	miR9552b-3p	0.130482	0.0106778	0.000509192
Category 4. 77 known miRNAs down-regulated in 9-day-old seedlings than those in 2-day-old seedlings	1	miR1520g	-0.0868105	0.00153196	7.54e-05
	2	miR167a-5p	-0.136855	9.62e-194	4.87e-194
	3	miR156a-5p	-0.284531	0	0
	4	miR162a-3p	-0.313182	0.00975577	0.000469432
	5	miR774b-5p	-0.352285	0.0011375	5.65e-05
	6	miR171a-3p	-0.388306	5.35e-05	2.86e-06
	7	miR8692	-0.39479	2.16e-06	1.23e-07
	8	miR8175	-0.399036	2.12e-45	3.42e-46
	9	miR9563a-3p	-0.400908	5.71e-18	5.33e-19
	10	miR9662a-3p	-0.432472	1.27e-06	7.44e-08
	11	miR8019-3p	-0.445511	0.00243731	0.000118894
	12	miR5716	-0.459729	1.87e-10	1.29e-11
	13	miR5054	-0.470936	2.19e-27	2.5e-28
	14	miR5485	-0.490977	6.79e-07	4.06e-08
	15	miR5490	-0.499719	4.59e-77	1.09e-77
	16	miR8167a	-0.510918	7.59e-169	3.1e-169
	17	miR6034	-0.529465	2.66e-05	1.44e-06
	18	miR1863	-0.544064	0.00519993	0.00025135
	19	miR397a	-0.561953	5.01e-25	5.33e-26
	20	miR4348a	-0.566232	9.42e-15	7.89e-16
	21	miR2118-5p	-0.568525	3.5e-214	2.07e-214
	22	miR2199	-0.570163	1.02e-148	3.38e-149
	23	miR8145	-0.583488	8.55e-23	8.66e-24
	24	miR4378a	-0.615782	3.32e-05	1.79e-06
	25	miR9748	-0.694244	7.03e-38	9.97e-39
	26	miR158-5p	-0.71272	0	0
	27	miR8634	-0.718201	0.00101231	5.08e-05
	28	miR829-3p.1	-0.784682	0.00453519	0.000220219
	29	miR8151	-0.842581	8.47e-146	2.73e-146
	30	miR5573	-0.853693	5.63e-10	3.84e-11
	31	miR168a	-0.861115	0	0
	32	miR6300	-0.923925	2.33e-190	1.08e-190
	33	miR8732	-0.925643	0.000901198	4.54e-05
	34	miR5139	-0.941141	9.07e-22	8.85e-23
	35	miR812k	-0.948976	1.43e-09	9.57e-11
	36	miR158-3p	-0.950041	0	0
	37	miR4405	-0.970037	5.82e-14	4.69e-15
	38	miR6031	-0.975554	2.16e-39	3.2e-40
	39	miR5293	-1.00879	5.68e-307	4.32e-307
	40	miR8000	-1.04112	3.08e-06	1.74e-07
	41	miR482a	-1.04469	2.24e-82	5.55e-83
	42	miR5524	-1.06733	2.09e-21	2.03e-22
	43	miR5143a	-1.08631	1.08e-12	8.24e-14
	44	miR6478	-1.1037	2.74e-25	2.97e-26
	45	miR403-5p	-1.13132	0.000416907	2.13e-05
	46	miR529	-1.15584	1.24e-58	2.49e-59
	47	miR858-3p	-1.15743	2.41e-29	2.82e-30
	48	miR162a-5p	-1.16935	7.59e-05	4.02e-06
	49	miR166d-5p	-1.18463	2.7e-43	4.29e-44
	50	miR5721	-1.19952	0.000250056	1.3e-05
	51	miR169a-5p	-1.24789	5.56e-126	1.69e-126
	52	miR9863a-3p	-1.25879	1.19e-60	2.43e-61
	53	miR7494b	-1.30261	3.3e-08	2.06e-09
	54	miR5227	-1.3154	4.14e-181	1.83e-181
	55	miR6032	-1.33927	0.00186093	9.12e-05
	56	miR3630-5p	-1.36981	6.38e-15	5.38e-16
	57	miR167a-3p	-1.38507	4.73e-35	6.13e-36
	58	miR1023a-3p	-1.388	3e-37	4.19e-38
	59	miR165a-3p	-1.41379	0	0
	60	miR824-5p	-1.45655	2.5e-155	9.17e-156
	61	miR3520-5p	-1.47408	8.04e-11	5.74e-12
	62	miR1118	-1.48764	5.54e-18	5.22e-19
	63	miR168a-3p	-1.5089	1.88e-39	2.81e-40
	64	miR3711	-1.52037	5.19e-34	6.5e-35
	65	miR6028	-1.52946	6.28e-05	3.34e-06
	66	miR9722	-1.66953	1.43e-10	1e-11
	67	miR1171	-1.7234	3.76e-89	9.52e-90
	68	miR8143	-1.84256	1.16e-261	8.23e-262
	69	miR8633	-1.89228	3.03e-36	4.08e-37
	70	miR824-3p	-1.90508	3.22e-36	4.28e-37
	71	miR827a	-2.07757	1.04e-24	1.09e-25
	72	miR160a-3p	-2.12862	4.94e-155	1.75e-155
	73	miR9558-3p	-2.13764	4.02e-22	3.99e-23
	74	miR165a-5p	-2.2832	2.38e-13	1.89e-14
	75	miR5380c	-2.35592	0	0
	76	miR169c-3p	-2.5199	7.9e-226	5.25e-226
	77	miR390a-5p	-2.76605	0	0
