# Supplementary material for: Identification of miRNAs Affecting the Establishment of Brassica Alboglabra Seedling
Source: Front Plant Sci. 2016 Nov 22;7:1760. doi: 10.3389/fpls.2016.01760 (PMC5147431; doi:10.3389/fpls.2016.01760)
Supplement: Supplementary file 4 [file Table4.XLSX]

## Sheet: Dif expressed novel miRNAs
Supplementary Tables S4. Differentially expressed novel miRNAs in 2- and 9-day-old Brassica alboglabra seedlings.
Category	No.	miR_name	log2Ratio (9 day /2 day) normalized	p-value	q-value (Storey et al. 2003)
Category 1. 92 novel miRNAs expressed only in 2-day-old seedlings	1	novel_mir_121	-4.34142	0.00192108	0.000727058
	2	novel_mir_122	-4.34142	0.00192108	0.000727058
	3	novel_mir_125	-4.34142	0.00192108	0.000727058
	4	novel_mir_131	-4.34142	0.00192108	0.000727058
	5	novel_mir_148	-4.34142	0.00192108	0.000727058
	6	novel_mir_149	-4.34142	0.00192108	0.000727058
	7	novel_mir_165	-4.34142	0.00192108	0.000727058
	8	novel_mir_170	-4.34142	0.00192108	0.000727058
	9	novel_mir_17	-4.34142	0.00192108	0.000727058
	10	novel_mir_18	-4.34142	0.00192108	0.000727058
	11	novel_mir_27	-4.34142	0.00192108	0.000727058
	12	novel_mir_51	-4.34142	0.00192108	0.000727058
	13	novel_mir_61	-4.34142	0.00192108	0.000727058
	14	novel_mir_66	-4.34142	0.00192108	0.000727058
	15	novel_mir_70	-4.34142	0.00192108	0.000727058
	16	novel_mir_96	-4.34142	0.00192108	0.000727058
	17	novel_mir_110	-4.49342	0.000978997	0.000422385
	18	novel_mir_113	-4.49342	0.000978997	0.000422385
	19	novel_mir_114	-4.49342	0.000978997	0.000422385
	20	novel_mir_116	-4.49342	0.000978997	0.000422385
	21	novel_mir_132	-4.49342	0.000978997	0.000422385
	22	novel_mir_145	-4.49342	0.000978997	0.000422385
	23	novel_mir_156	-4.49342	0.000978997	0.000422385
	24	novel_mir_163	-4.49342	0.000978997	0.000422385
	25	novel_mir_167	-4.49342	0.000978997	0.000422385
	26	novel_mir_194	-4.49342	0.000978997	0.000422385
	27	novel_mir_199	-4.49342	0.000978997	0.000422385
	28	novel_mir_200	-4.49342	0.000978997	0.000422385
	29	novel_mir_23	-4.49342	0.000978997	0.000422385
	30	novel_mir_44	-4.49342	0.000978997	0.000422385
	31	novel_mir_5	-4.49342	0.000978997	0.000422385
	32	novel_mir_88	-4.49342	0.000978997	0.000422385
	33	novel_mir_136	-4.63092	0.000502709	0.000258205
	34	novel_mir_137	-4.63092	0.000502709	0.000258205
	35	novel_mir_150	-4.63092	0.000502709	0.000258205
	36	novel_mir_151	-4.63092	0.000502709	0.000258205
	37	novel_mir_173	-4.63092	0.000502709	0.000258205
	38	novel_mir_182	-4.63092	0.000502709	0.000258205
	39	novel_mir_189	-4.63092	0.000502709	0.000258205
	40	novel_mir_39	-4.63092	0.000502709	0.000258205
	41	novel_mir_40	-4.63092	0.000502709	0.000258205
	42	novel_mir_50	-4.63092	0.000502709	0.000258205
	43	novel_mir_76	-4.63092	0.000502709	0.000258205
	44	novel_mir_89	-4.63092	0.000502709	0.000258205
	45	novel_mir_129	-4.75645	0.000259976	0.000155786
	46	novel_mir_186	-4.75645	0.000259976	0.000155786
	47	novel_mir_86	-4.75645	0.000259976	0.000155786
	48	novel_mir_164	-4.87193	0.000135346	8.76e-05
	49	novel_mir_41	-4.87193	0.000135346	8.76e-05
	50	novel_mir_53	-4.87193	0.000135346	8.76e-05
	51	novel_mir_82	-4.87193	0.000135346	8.76e-05
	52	novel_mir_85	-4.87193	0.000135346	8.76e-05
	53	novel_mir_3	-4.97884	7.09e-05	5.04e-05
	54	novel_mir_32	-4.97884	7.09e-05	5.04e-05
	55	novel_mir_6	-4.97884	7.09e-05	5.04e-05
	56	novel_mir_65	-4.97884	7.09e-05	5.04e-05
	57	novel_mir_33	-5.07838	3.74e-05	2.87e-05
	58	novel_mir_52	-5.07838	3.74e-05	2.87e-05
	59	novel_mir_73	-5.07838	3.74e-05	2.87e-05
	60	novel_mir_103	-5.17149	1.98e-05	1.64e-05
	61	novel_mir_118	-5.17149	1.98e-05	1.64e-05
	62	novel_mir_4	-5.25895	1.06e-05	9.62e-06
	63	novel_mir_98	-5.25895	1.06e-05	9.62e-06
	64	novel_mir_106	-5.34142	5.65e-06	5.54e-06
	65	novel_mir_155	-5.34142	5.65e-06	5.54e-06
	66	novel_mir_26	-5.41942	3.04e-06	3.17e-06
	67	novel_mir_95	-5.41942	3.04e-06	3.17e-06
	68	novel_mir_46	-5.56381	8.93e-07	1.03e-06
	69	novel_mir_31	-5.63092	4.87e-07	5.73e-07
	70	novel_mir_90	-5.63092	4.87e-07	5.73e-07
	71	novel_mir_123	-5.69505	2.67e-07	3.39e-07
	72	novel_mir_143	-5.69505	2.67e-07	3.39e-07
	73	novel_mir_56	-5.69505	2.67e-07	3.39e-07
	74	novel_mir_62	-5.69505	2.67e-07	3.39e-07
	75	novel_mir_176	-6.07838	4.38e-09	6.75e-09
	76	novel_mir_29	-6.17149	1.4e-09	2.26e-09
	77	novel_mir_21	-6.34142	1.47e-10	2.5e-10
	78	novel_mir_12	-6.38094	8.41e-11	1.51e-10
	79	novel_mir_68	-6.66334	1.07e-12	2.32e-12
	80	novel_mir_47	-6.69505	6.3e-13	1.41e-12
	81	novel_mir_152	-6.81535	7.58e-14	1.75e-13
	82	novel_mir_130	-6.84392	4.49e-14	1.08e-13
	83	novel_mir_140	-7.05413	7.23e-16	1.8e-15
	84	novel_mir_180	-7.25895	7.92e-18	2.13e-17
	85	novel_mir_72	-7.49342	2.31e-20	7.47e-20
	86	novel_mir_9	-7.61443	8.35e-22	3e-21
	87	novel_mir_179	-7.74135	2.01e-23	8.13e-23
	88	novel_mir_83	-7.8297	1.28e-24	6.4e-24
	89	novel_mir_127	-8.114	7.14e-29	4.62e-28
	90	novel_mir_198	-8.93304	1.89e-45	1.75e-44
	91	novel_mir_71	-9.71065	2.38e-69	7.71e-68
	92	novel_mir_144	-10.835	6.09e-126	3.94e-124
Category 2. 79 novel miRNAs expressed only in 9-day-old seedlings	1	novel_mir_343	9.39075	1.75e-65	3.78e-64
	2	novel_mir_304	9.10928	3.76e-56	4.87e-55
	3	novel_mir_210	8.99342	1.09e-52	1.17e-51
	4	novel_mir_300	8.62293	6.17e-43	4.99e-42
	5	novel_mir_259	8.18606	1.21e-33	8.71e-33
	6	novel_mir_254	7.78271	8.5e-27	4.58e-26
	7	novel_mir_331	7.62293	1.79e-24	8.28e-24
	8	novel_mir_248	7.55643	1.45e-23	6.27e-23
	9	novel_mir_246	7.45787	2.82e-22	1.07e-21
	10	novel_mir_313	7.32036	1.36e-20	4.63e-20
	11	novel_mir_236	7.22083	1.88e-19	5.8e-19
	12	novel_mir_291	7.16836	7.1e-19	2.09e-18
	13	novel_mir_250	7.15044	1.11e-18	3.12e-18
	14	novel_mir_218	6.97826	6.38e-17	1.65e-16
	15	novel_mir_222	6.32036	1.44e-11	2.74e-11
	16	novel_mir_230	6.22083	6.4e-11	1.18e-10
	17	novel_mir_330	6.18606	1.06e-10	1.85e-10
	18	novel_mir_288	5.99843	1.34e-09	2.23e-09
	19	novel_mir_329	5.95779	2.25e-09	3.55e-09
	20	novel_mir_274	5.8729	6.34e-09	9.54e-09
	21	novel_mir_275	5.82851	1.07e-08	1.54e-08
	22	novel_mir_311	5.82851	1.07e-08	1.54e-08
	23	novel_mir_289	5.5834	1.51e-07	2.13e-07
	24	novel_mir_281	5.52895	2.59e-07	3.39e-07
	25	novel_mir_273	5.47237	4.45e-07	5.44e-07
	26	novel_mir_206	5.35207	1.33e-06	1.46e-06
	27	novel_mir_268	5.35207	1.33e-06	1.46e-06
	28	novel_mir_298	5.35207	1.33e-06	1.46e-06
	29	novel_mir_241	5.28794	2.3e-06	2.48e-06
	30	novel_mir_282	5.22083	4.01e-06	4.05e-06
	31	novel_mir_337	5.22083	4.01e-06	4.05e-06
	32	novel_mir_242	5.15044	7e-06	6.57e-06
	33	novel_mir_303	5.15044	7e-06	6.57e-06
	34	novel_mir_336	5.15044	7e-06	6.57e-06
	35	novel_mir_203	5.07644	1.23e-05	1.05e-05
	36	novel_mir_221	5.07644	1.23e-05	1.05e-05
	37	novel_mir_262	5.07644	1.23e-05	1.05e-05
	38	novel_mir_306	5.07644	1.23e-05	1.05e-05
	39	novel_mir_234	4.99843	2.16e-05	1.77e-05
	40	novel_mir_280	4.91597	3.82e-05	2.87e-05
	41	novel_mir_320	4.91597	3.82e-05	2.87e-05
	42	novel_mir_341	4.91597	3.82e-05	2.87e-05
	43	novel_mir_238	4.82851	6.77e-05	5.04e-05
	44	novel_mir_227	4.7354	0.000120694	8.22e-05
	45	novel_mir_251	4.7354	0.000120694	8.22e-05
	46	novel_mir_314	4.7354	0.000120694	8.22e-05
	47	novel_mir_334	4.7354	0.000120694	8.22e-05
	48	novel_mir_224	4.63586	0.000216007	0.000134417
	49	novel_mir_284	4.63586	0.000216007	0.000134417
	50	novel_mir_294	4.63586	0.000216007	0.000134417
	51	novel_mir_322	4.63586	0.000216007	0.000134417
	52	novel_mir_235	4.52895	0.000388401	0.000220493
	53	novel_mir_244	4.52895	0.000388401	0.000220493
	54	novel_mir_253	4.52895	0.000388401	0.000220493
	55	novel_mir_286	4.52895	0.000388401	0.000220493
	56	novel_mir_339	4.52895	0.000388401	0.000220493
	57	novel_mir_212	4.41347	0.000701812	0.000338949
	58	novel_mir_213	4.41347	0.000701812	0.000338949
	59	novel_mir_223	4.41347	0.000701812	0.000338949
	60	novel_mir_266	4.41347	0.000701812	0.000338949
	61	novel_mir_278	4.41347	0.000701812	0.000338949
	62	novel_mir_327	4.41347	0.000701812	0.000338949
	63	novel_mir_335	4.41347	0.000701812	0.000338949
	64	novel_mir_340	4.41347	0.000701812	0.000338949
	65	novel_mir_240	4.28794	0.00127468	0.000532215
	66	novel_mir_245	4.28794	0.00127468	0.000532215
	67	novel_mir_292	4.28794	0.00127468	0.000532215
	68	novel_mir_296	4.28794	0.00127468	0.000532215
	69	novel_mir_318	4.28794	0.00127468	0.000532215
	70	novel_mir_211	4.15044	0.00232777	0.000832302
	71	novel_mir_216	4.15044	0.00232777	0.000832302
	72	novel_mir_217	4.15044	0.00232777	0.000832302
	73	novel_mir_226	4.15044	0.00232777	0.000832302
	74	novel_mir_272	4.15044	0.00232777	0.000832302
	75	novel_mir_293	4.15044	0.00232777	0.000832302
	76	novel_mir_305	4.15044	0.00232777	0.000832302
	77	novel_mir_315	4.15044	0.00232777	0.000832302
	78	novel_mir_326	4.15044	0.00232777	0.000832302
	79	novel_mir_344	4.15044	0.00232777	0.000832302
Category 3. 6 novel miRNAs up-regulated in 9-day-old seedlings than those in 2-day-old seedlings	1	novel_mir_117	2.65448	1.71e-12	3.58e-12
	2	novel_mir_34	2.0509	0.000290032	0.000172202
	3	novel_mir_2	2.03287	2.2e-12	4.44e-12
	4	novel_mir_99	1.71604	0.000219935	0.000135557
	5	novel_mir_147	1.3484	9.47e-57	1.53e-55
	6	novel_mir_30	0.72687	3.53e-07	4.39e-07
Category 4. 4 novel miRNAs up-regulated in 9-day-old seedlings than those in 2-day-old seedlings	7	novel_mir_24	-1.1011	3.75e-05	2.87e-05
	8	novel_mir_94	-1.1458	4.12e-27	2.42e-26
	9	novel_mir_59	-1.17149	1.15e-05	1.04e-05
	10	novel_mir_100	-1.73022	1.19e-11	2.33e-11
