# Supplementary material for: Identification of miRNAs Affecting the Establishment of Brassica Alboglabra Seedling
Source: Front Plant Sci. 2016 Nov 22;7:1760. doi: 10.3389/fpls.2016.01760 (PMC5147431; doi:10.3389/fpls.2016.01760)
Supplement: Supplementary file 5 [file Table5.XLSX]

## Sheet: DEG enriched BP
Supplementary Table S5. Gene Ontology enrichment analysis of the differentially expressed genes in Biology Process category.
GO_ID	Term	Number of diff-exp-Genes In Term	Number of Genes In Term	P-Value	Correct_P-Value
GO:0006355	regulation of transcription, DNA-templated	279	2281	4.14e-08	6.65e-05
GO:0010160	formation of organ boundary	7	7	4.56e-08	6.65e-05
GO:0000966	RNA 5'-end processing	12	23	1.36e-07	0.000132458
GO:0061062	regulation of nematode larval development	9	14	4.79e-07	0.000349657
GO:0080156	mitochondrial mRNA modification	14	36	1.16e-06	0.000678583
GO:0097164	ammonium ion metabolic process	7	9	1.4e-06	0.000678583
GO:0048481	ovule development	64	401	4.27e-06	0.00177968
GO:0009741	response to brassinosteroid	45	255	8.33e-06	0.003038
GO:0006487	protein N-linked glycosylation	42	233	9.58e-06	0.00310615
GO:0010321	regulation of vegetative phase change	6	8	1.22e-05	0.00355724
GO:0048366	leaf development	46	278	3.6e-05	0.00956229
GO:0010223	secondary shoot formation	11	32	6.31e-05	0.0153325
GO:0055072	iron ion homeostasis	15	57	0.000106728	0.0239563
GO:0010072	primary shoot apical meristem specification	27	144	0.000177783	0.0351396
GO:0009965	leaf morphogenesis	72	524	0.000180636	0.0351396
