# Supplementary material for: Identification of miRNAs Affecting the Establishment of Brassica Alboglabra Seedling
Source: Front Plant Sci. 2016 Nov 22;7:1760. doi: 10.3389/fpls.2016.01760 (PMC5147431; doi:10.3389/fpls.2016.01760)
Supplement: Supplementary file 6 [file Table6.XLSX]

## Sheet: Sheet1
Supplementary Table S6. Possible cleavage sites of target genes of corresponding miRNA.
miRNA	Sequence	Target gene	Accession number	Target cleavage site
miR156	TGACAGAAGAGAGTGAGCAC	SPL9	Bol004847	743 GUGCUCUCUCUCUUCUGUCA 762
		SPL11	Bol041769	1058 GUGCUCUCUCUCUUCUGUCA 1077
		SPL13	Bol045236	878 GUGCUCUCUCUCUUCUGUCA 897
miR160	TGCCTGGCTCCCTGTATGCCA	ARF10	Bol013391	1346 GGAATACAGGGAGCCAGGCA 1365
miR172	AGAATCTTGATGATGCTGCAT	AP2-1	Bol008932	1106 AUGCAGCAUCAUCAGGAUUCU 1126
		AP2-2	Bol017251	1187 AUGCAGCAUCAUCAGGAUUCU 1207
miR396	TTCCACAGCTTTCTTGAACTG	GRF3-1	Bol039743	519 CCGUUCAAGAAAGCCUGUGGAA 540
		GRF3-2	Bol037720	528 CCGUUCAAGAAAGCCUGUGGAA 549
		GRF4	Bol025077	546 CCGUUCAAGAAAGCCUGUGGAA 567
miR159	TTTGGATTGAAGGGAGCTCTA	MYB101	Bol008198	836 UAGAGCUUCCUUCAGUCCAAA 856
