# Supplementary material for: Identification of miRNAs Affecting the Establishment of Brassica Alboglabra Seedling
Source: Front Plant Sci. 2016 Nov 22;7:1760. doi: 10.3389/fpls.2016.01760 (PMC5147431; doi:10.3389/fpls.2016.01760)
Supplement: Supplementary file 7 [file Table7.XLSX]

## Sheet: Sheet1
Supplementary Table S7. Quantitative RT-PCR primers used in this study.
Gene name	Sequence
miR157a-5p	TTGACAGAAGATAGAGAGCAC
miR156a	TGACAGAAGAGAGTGAGCAC
miR172	AGAATCTTGATGATGCTGCAT
miR159a	TTTGGATTGAAGGGAGCTCTA
miR166a-3p	TCGGACCAGGCTTCATTC
miR396b-3p	CTCAAGAAAGCTGTGGGAAA
miR160a-5p	TGCCTGGCTCCCTGTATGC
miR160a-3p	GCGTATGAGGAGCCATGC
miR167a-5p	TGAAGCTGCCAGCATGATCTA
miR408-5p	AGGGAACAAGCAGAGCATG
miR826a	TAGTCCGGTTTTGGATACGTG
miR826b	TGGTTTTGGACACGTGAAAAT
miR156-SPL9-F	AGGAGGAGGAGGAGGGATAA
miR156-SPL9-R	AACCGTCATCGGACCAAA
miR156-SPL11-F	TGCTTATCAAACCTCAGGC
miR156-SPL11-R	GAGTAGAGAAAGTGGCTGTGC
miR156-SPL13-F	GCAAAGACAGGCATAATGTTCC
miR156-SPL13-R	AAGAAAGTGGCGGCTGAA
miR159-MYB101-1F	GTTTCTCTCTTCCTTTGTCCTC
miR159-MYB101-1R	GACGGTATCAAGCAATCCA
miR160-ARF10-F	GCACCAAGTTTCCGATGT
miR160-ARF10-R	CGTAATGATGCCTGGGAT
miR396-GRF3-1F	CACCTACCTCATTACCAGCC
miR396-GRF3-1R	TTCCTGACCACCACCAAA
miR396-GRF3-2F	CTCATTACCAGCCTGCTTG
miR396-GRF3-2R	ACGAAGTTGTTGTTGGAGC
miR396-GRF4-F	CAAGAGAACGGATGGGAAG
miR396-GRF4-R	CCAGAGGAGAAGAAGAGATTGT
miR172-AP2-1F	ATGTCGCCTCCTCCTCAAAG
miR172-AP2-1R	ATGGTGGTGGTGTTGCTGA
miR172-AP2-2F	CAATGTCGTATGTGGAAGGAAC
miR172-AP2-2R	TGAAGAAGGCGGGTGTGTA
ACTIN-F	CTGTGACAATGGTACCGGAATG
ACTIN-R	ACAGCCCTGGGAGCATCA
